# Supplementary material for: Very Low Alcohol Consumption Is Associated with Lower Prevalence of Cirrhosis and Hepatocellular Carcinoma in Patients with Non-Alcoholic Fatty Liver Disease
Source: Nutrients. 2022 Jun 16;14(12):2493. doi: 10.3390/nu14122493 (PMC9231078; doi:10.3390/nu14122493)
Supplement: Supplementary file 1 [file nutrients-14-02493-s001.zip]

Archive with 1 entries (1 files):
- nutrients-1698245-supplementary.pdf
